# Supplementary material for: Utilization of full postnatal care services among rural Myanmar women and its determinants: a cross-sectional study
Source: F1000Res. 2018 Aug 1;7:1167. [Version 1] doi: 10.12688/f1000research.15561.1 (PMC6085599; doi:10.12688/f1000research.15561.1)
Supplement: Complete de-identified demographic information for each women taking part in the study, in addition to the answer provided to each question of the questionnaire — A dictionary of terms used in the dataset is also included. [file f1000research-7-16974-s0000.tgz]

Archive with 1 entries (1 files):
- eec75aad-107c-4158-90c8-35050c3809c7_Dataset.zip
