# Supplementary material for: Utilization of full postnatal care services among rural Myanmar women and its determinants: a cross-sectional study
Source: F1000Res. 2018 Aug 1;7:1167. [Version 1] doi: 10.12688/f1000research.15561.1 (PMC6085599; doi:10.12688/f1000research.15561.1)
Supplement: Supplementary file 2 [file f1000research-7-16974-s0001.tgz]

Archive with 1 entries (1 files):
- e89f9c09-8fd3-48c5-9e89-9514ceda1ce7.zip
